# Supplementary material for: Salmonella identified in pigs in Kenya and Malawi reveals the potential for zoonotic transmission in emerging pork markets
Source: PLoS Negl Trop Dis. 2020 Nov 24;14(11):e0008796. doi: 10.1371/journal.pntd.0008796 (PMC7748489; doi:10.1371/journal.pntd.0008796)
Supplement: S2 Table — This table displays metadata and accession numbers for previously published S. Typhimurium ST313. (XLSX) [file pntd.0008796.s004.xlsx]

## Sheet: Sheet1
Strain Name	Accession Number/Barcode	Accession Relates To	Citation	Day	Month	Year	Continent	Country	Further Location Details	Source	Source Site
STm_29	LVGE00000000	GenBank	Almeida et al. (2017) in Infection, Genetics and Evolution	Unknown	Unknown	1989	South America	Brazil	São Paulo	Human	Faeces
STm_30	LVGD00000000	GenBank	Almeida et al. (2017) in Infection, Genetics and Evolution	Unknown	Unknown	1990	South America	Brazil	São Paulo	Human	Faeces
STm_34	LVGA00000000	GenBank	Almeida et al. (2017) in Infection, Genetics and Evolution	Unknown	Unknown	1993	South America	Brazil	São Paulo	Human	Faeces
STm_35	LVFZ00000000	GenBank	Almeida et al. (2017) in Infection, Genetics and Evolution	Unknown	Unknown	1995	South America	Brazil	São Paulo	Human	Faeces
STm_39	LUJB00000000	GenBank	Almeida et al. (2017) in Infection, Genetics and Evolution	Unknown	Unknown	1998	South America	Brazil	São Paulo	Human	Faeces
STm_40	LUJA00000000	GenBank	Almeida et al. (2017) in Infection, Genetics and Evolution	Unknown	Unknown	1998	South America	Brazil	São Paulo	Lettuce	Unknown
STm_44	LVFU00000000	GenBank	Almeida et al. (2017) in Infection, Genetics and Evolution	Unknown	Unknown	2000	South America	Brazil	São Paulo	Human	Blood
STm_47	LUIX00000000	GenBank	Almeida et al. (2017) in Infection, Genetics and Evolution	Unknown	Unknown	2003	South America	Brazil	São Paulo	Human	Faeces
U1	SRR1646227	SRA	Ashton and Owen et al. (2017) in Genome Medicine	28	8	2012	Europe	United Kingdom	London	Human	Blood
U10	SRR1965263	SRA	Ashton and Owen et al. (2017) in Genome Medicine	3	6	2014	Europe	United Kingdom	Yorkshire and Humber	Human	Faeces
U11	SRR1965387	SRA	Ashton and Owen et al. (2017) in Genome Medicine	5	6	2014	Europe	United Kingdom	West Midlands	Human	Faeces
U12	SRR1967419	SRA	Ashton and Owen et al. (2017) in Genome Medicine	19	6	2014	Europe	United Kingdom	London	Human	Unknown
U13	SRR1966509	SRA	Ashton and Owen et al. (2017) in Genome Medicine	21	7	2014	Europe	United Kingdom	London	Human	Blood
U14	SRR1966418	SRA	Ashton and Owen et al. (2017) in Genome Medicine	26	8	2014	Europe	United Kingdom	East of England	Human	Blood
U15	SRR1645388	SRA	Ashton and Owen et al. (2017) in Genome Medicine	24	5	2012	Europe	United Kingdom	East Midlands	Human	Faeces
U16	SRR1645171	SRA	Ashton and Owen et al. (2017) in Genome Medicine	15	6	2012	Europe	United Kingdom	Yorkshire and Humber	Human	Faeces
U17	SRR1967883	SRA	Ashton and Owen et al. (2017) in Genome Medicine	7	5	2014	Europe	United Kingdom	London	Human	Blood
U18	SRR1966068	SRA	Ashton and Owen et al. (2017) in Genome Medicine	7	5	2014	Europe	United Kingdom	London	Human	Bronchial washings
U19	SRR1969775	SRA	Ashton and Owen et al. (2017) in Genome Medicine	7	5	2014	Europe	United Kingdom	London	Human	Faeces
U2	SRR1646230	SRA	Ashton and Owen et al. (2017) in Genome Medicine	2	11	2012	Europe	United Kingdom	East of England	Human	Faeces
U20	SRR3048536	SRA	Ashton and Owen et al. (2017) in Genome Medicine	7	5	2014	Europe	United Kingdom	London	Human	Bronchial alveolar lavage
U22	SRR3048892	SRA	Ashton and Owen et al. (2017) in Genome Medicine	18	6	2014	Europe	United Kingdom	South East	Human	Faeces
U23	SRR1969854	SRA	Ashton and Owen et al. (2017) in Genome Medicine	10	10	2014	Europe	United Kingdom	South East	Human	Faeces
U24	SRR1967447	SRA	Ashton and Owen et al. (2017) in Genome Medicine	23	10	2014	Europe	United Kingdom	London	Human	Faeces
U25	SRR1958036	SRA	Ashton and Owen et al. (2017) in Genome Medicine	10	11	2014	Europe	United Kingdom	London	Human	Faeces
U27	SRR1958303	SRA	Ashton and Owen et al. (2017) in Genome Medicine	7	11	2014	Europe	United Kingdom	London	Human	Faeces
U29	SRR1968084	SRA	Ashton and Owen et al. (2017) in Genome Medicine	26	1	2015	Europe	United Kingdom	London	Human	Faeces
U3	SRR1646238	SRA	Ashton and Owen et al. (2017) in Genome Medicine	10	12	2012	Europe	United Kingdom	East of England	Human	Faeces
U30	SRR1968221	SRA	Ashton and Owen et al. (2017) in Genome Medicine	24	2	2015	Europe	United Kingdom	#N/A	Raw Produce	Unknown
U31	SRR1967938	SRA	Ashton and Owen et al. (2017) in Genome Medicine	18	2	2015	Europe	United Kingdom	London	Human	Faeces
U32	SRR1969492	SRA	Ashton and Owen et al. (2017) in Genome Medicine	25	2	2015	Europe	United Kingdom	London	Human	Blood
U33	SRR1968269	SRA	Ashton and Owen et al. (2017) in Genome Medicine	25	2	2015	Europe	United Kingdom	London	Human	Blood
U34	SRR1966635	SRA	Ashton and Owen et al. (2017) in Genome Medicine	5	3	2015	Europe	United Kingdom	West Midlands	Human	Faeces
U35	SRR1966023	SRA	Ashton and Owen et al. (2017) in Genome Medicine	4	3	2015	Europe	United Kingdom	London	Human	Blood
U36	SRR1966593	SRA	Ashton and Owen et al. (2017) in Genome Medicine	5	3	2015	Europe	United Kingdom	London	Human	Faeces
U37	SRR1968962	SRA	Ashton and Owen et al. (2017) in Genome Medicine	12	3	2015	Europe	United Kingdom	East of England	Human	Faeces
U38	SRR1967438	SRA	Ashton and Owen et al. (2017) in Genome Medicine	17	3	2015	Europe	United Kingdom	Yorkshire and Humber	Human	Faeces
U4	SRR1645545	SRA	Ashton and Owen et al. (2017) in Genome Medicine	20	12	2012	Europe	United Kingdom	West Midlands	Human	Faeces
U40	SRR1968061	SRA	Ashton and Owen et al. (2017) in Genome Medicine	18	3	2015	Europe	United Kingdom	London	Human	Faeces
U41	SRR3286620	SRA	Ashton and Owen et al. (2017) in Genome Medicine	27	5	2015	Europe	United Kingdom	London	Human	Blood
U42	SRR3285401	SRA	Ashton and Owen et al. (2017) in Genome Medicine	27	5	2015	Europe	United Kingdom	London	Human	Blood
U44	SRR5451287	SRA	Ashton and Owen et al. (2017) in Genome Medicine	26	5	2015	Europe	United Kingdom	London	Human	Faeces
U45	SRR5451277	SRA	Ashton and Owen et al. (2017) in Genome Medicine	17	7	2015	Europe	United Kingdom	London	Human	Blood
U46	SRR5451286	SRA	Ashton and Owen et al. (2017) in Genome Medicine	12	6	2015	Europe	United Kingdom	London	Human	Faeces
U47	SRR5451276	SRA	Ashton and Owen et al. (2017) in Genome Medicine	16	6	2015	Europe	United Kingdom	South West	Human	Faeces
U48	SRR5451252	SRA	Ashton and Owen et al. (2017) in Genome Medicine	29	6	2015	Europe	United Kingdom	Yorkshire and Humber	Human	Faeces
U49	SRR5451278	SRA	Ashton and Owen et al. (2017) in Genome Medicine	30	6	2015	Europe	United Kingdom	London	Human	Faeces
U5	SRR1645768	SRA	Ashton and Owen et al. (2017) in Genome Medicine	21	12	2012	Europe	United Kingdom	Wales	Human	Faeces
U50	SRR5451285	SRA	Ashton and Owen et al. (2017) in Genome Medicine	2	7	2015	Europe	United Kingdom	London	Human	Faeces
U51	SRR3323011	SRA	Ashton and Owen et al. (2017) in Genome Medicine	6	8	2015	Europe	United Kingdom	London	Human	Faeces
U52	SRR3284779	SRA	Ashton and Owen et al. (2017) in Genome Medicine	6	8	2015	Europe	United Kingdom	London	Human	Faeces
U53	SRR3285477	SRA	Ashton and Owen et al. (2017) in Genome Medicine	7	8	2015	Europe	United Kingdom	East of England	Human	Faeces
U54	SRR5193685	SRA	Ashton and Owen et al. (2017) in Genome Medicine	10	8	2015	Europe	United Kingdom	South East	Human	Faeces
U55	SRR3322345	SRA	Ashton and Owen et al. (2017) in Genome Medicine	8	9	2015	Europe	United Kingdom	North West	Human	Faeces
U56	SRR5451268	SRA	Ashton and Owen et al. (2017) in Genome Medicine	12	10	2015	Europe	United Kingdom	Yorkshire and Humber	Human	Faeces
U57	SRR5451279	SRA	Ashton and Owen et al. (2017) in Genome Medicine	25	9	2015	Europe	United Kingdom	London	Human	Faeces
U58	SRR5451270	SRA	Ashton and Owen et al. (2017) in Genome Medicine	1	10	2015	Europe	United Kingdom	South West	Human	Faeces
U59	SRR5451254	SRA	Ashton and Owen et al. (2017) in Genome Medicine	19	10	2015	Europe	United Kingdom	East of England	Human	Faeces
U6	SRR1967248	SRA	Ashton and Owen et al. (2017) in Genome Medicine	7	5	2014	Europe	United Kingdom	London	Human	Bronchial alveolar lavage
U60	SRR5451282	SRA	Ashton and Owen et al. (2017) in Genome Medicine	8	10	2015	Europe	United Kingdom	London	Human	Blood
U61	SRR5451275	SRA	Ashton and Owen et al. (2017) in Genome Medicine	27	10	2015	Europe	United Kingdom	South East	Human	Faeces
U62	SRR5451283	SRA	Ashton and Owen et al. (2017) in Genome Medicine	19	10	2015	Europe	United Kingdom	East of England	Human	Faeces
U63	SRR5451281	SRA	Ashton and Owen et al. (2017) in Genome Medicine	22	10	2015	Europe	United Kingdom	London	Human	Blood
U64	SRR5451266	SRA	Ashton and Owen et al. (2017) in Genome Medicine	27	10	2015	Europe	United Kingdom	London	Human	Faeces
U65	SRR5451255	SRA	Ashton and Owen et al. (2017) in Genome Medicine	28	10	2015	Europe	United Kingdom	London	Human	Faeces
U66	SRR3322379	SRA	Ashton and Owen et al. (2017) in Genome Medicine	3	11	2015	Europe	United Kingdom	London	Human	Faeces
U67	SRR3323046	SRA	Ashton and Owen et al. (2017) in Genome Medicine	23	11	2015	Europe	United Kingdom	East Midlands	Human	Blood
U68	SRR5451264	SRA	Ashton and Owen et al. (2017) in Genome Medicine	10	12	2015	Europe	United Kingdom	London	Human	Pus
U69	SRR5451261	SRA	Ashton and Owen et al. (2017) in Genome Medicine	22	12	2015	Europe	United Kingdom	#N/A	Dog	Unknown
U7	SRR1966408	SRA	Ashton and Owen et al. (2017) in Genome Medicine	14	5	2014	Europe	United Kingdom	East of England	Human	Faeces
U70	SRR5451259	SRA	Ashton and Owen et al. (2017) in Genome Medicine	4	1	2016	Europe	United Kingdom	London	Human	Faeces
U71	SRR5451271	SRA	Ashton and Owen et al. (2017) in Genome Medicine	3	2	2016	Europe	United Kingdom	London	Human	Blood
U72	SRR5451284	SRA	Ashton and Owen et al. (2017) in Genome Medicine	3	2	2016	Europe	United Kingdom	London	Human	Unknown
U73	SRR5451273	SRA	Ashton and Owen et al. (2017) in Genome Medicine	3	2	2016	Europe	United Kingdom	London	Human	Blood
U74	SRR5451280	SRA	Ashton and Owen et al. (2017) in Genome Medicine	3	2	2016	Europe	United Kingdom	North West	Human	Faeces
U75	SRR5451257	SRA	Ashton and Owen et al. (2017) in Genome Medicine	26	2	2016	Europe	United Kingdom	East of England	Human	Faeces
U76	SRR5451251	SRA	Ashton and Owen et al. (2017) in Genome Medicine	2	3	2016	Europe	United Kingdom	South East	Human	Faeces
U77	SRR5451260	SRA	Ashton and Owen et al. (2017) in Genome Medicine	29	2	2016	Europe	United Kingdom	East of England	Human	Faeces
U78	SRR5451265	SRA	Ashton and Owen et al. (2017) in Genome Medicine	11	3	2016	Europe	United Kingdom	West Midlands	Human	Faeces
U79	SRR5451263	SRA	Ashton and Owen et al. (2017) in Genome Medicine	11	3	2016	Europe	United Kingdom	West Midlands	Human	Faeces
U8	SRR1966656	SRA	Ashton and Owen et al. (2017) in Genome Medicine	29	5	2014	Europe	United Kingdom	London	Human	Faeces
U80	SRR5451253	SRA	Ashton and Owen et al. (2017) in Genome Medicine	21	3	2016	Europe	United Kingdom	East of England	Human	Faeces
U81	SRR5215816	SRA	Ashton and Owen et al. (2017) in Genome Medicine	29	3	2016	Europe	United Kingdom	East of England	Human	Faeces
U82	SRR5451272	SRA	Ashton and Owen et al. (2017) in Genome Medicine	4	4	2016	Europe	United Kingdom	London	Human	Faeces
U83	SRR5451267	SRA	Ashton and Owen et al. (2017) in Genome Medicine	22	4	2016	Europe	United Kingdom	South East	Human	Faeces
U84	SRR5451256	SRA	Ashton and Owen et al. (2017) in Genome Medicine	22	4	2016	Europe	United Kingdom	East of England	Human	Faeces
U85	SRR5451269	SRA	Ashton and Owen et al. (2017) in Genome Medicine	9	5	2016	Europe	United Kingdom	London	Human	Faeces
U86	SRR5451274	SRA	Ashton and Owen et al. (2017) in Genome Medicine	26	5	2016	Europe	United Kingdom	South East	Human	Faeces
U87	SRR5451262	SRA	Ashton and Owen et al. (2017) in Genome Medicine	26	5	2016	Europe	United Kingdom	North West	Human	Faeces
U9	SRR1968363	SRA	Ashton and Owen et al. (2017) in Genome Medicine	30	5	2014	Europe	United Kingdom	East of England	Human	Unknown
A130	ERA000075	SRA	Kingsley et al. (2009) in Genome Research	Unknown	Unknown	1997	Africa	Malawi	Unknown	Human	Blood
D23580	GCA_000027025.1	EBI	Kingsley et al. (2009) in Genome Research	Unknown	Unknown	2004	Africa	Malawi	Unknown	Human	Blood
A16802	ERR023650	EBI	Msefula et al. (2012) in PLOSone	Unknown	Unknown	2001	Africa	Malawi	Blantyre	Human	Blood
A19741	ERR023653	EBI	Msefula et al. (2012) in PLOSone	Unknown	Unknown	2003	Africa	Malawi	Blantyre	Human	Blood
A22804	ERR023654	EBI	Msefula et al. (2012) in PLOSone	Unknown	Unknown	2003	Africa	Malawi	Blantyre	Human	Blood
A50070	ERR023656	EBI	Msefula et al. (2012) in PLOSone	Unknown	Unknown	2008	Africa	Malawi	Blantyre	Human	Blood
A50315	ERR023657	EBI	Msefula et al. (2012) in PLOSone	Unknown	Unknown	2008	Africa	Malawi	Blantyre	Human	Blood
C5158	ERR023626	EBI	Msefula et al. (2012) in PLOSone	Unknown	Unknown	2002	Africa	Malawi	Blantyre	Human	CSF
C5371	ERR023627	EBI	Msefula et al. (2012) in PLOSone	Unknown	Unknown	2003	Africa	Malawi	Blantyre	Human	CSF
D15132	ERR023620	EBI	Msefula et al. (2012) in PLOSone	Unknown	Unknown	2002	Africa	Malawi	Blantyre	Human	Blood
D15176	ERR023624	EBI	Msefula et al. (2012) in PLOSone	Unknown	Unknown	2002	Africa	Malawi	Blantyre	Human	Blood
D15330	ERR023630	EBI	Msefula et al. (2012) in PLOSone	Unknown	Unknown	Unknown	Africa	Malawi	Blantyre	Human	Blood
D15759	ERR023625	EBI	Msefula et al. (2012) in PLOSone	Unknown	Unknown	2002	Africa	Malawi	Blantyre	Human	Blood
D16287	ERR023631	EBI	Msefula et al. (2012) in PLOSone	Unknown	Unknown	2002	Africa	Malawi	Blantyre	Human	Blood
D19828	ERR023622	EBI	Msefula et al. (2012) in PLOSone	Unknown	Unknown	2003	Africa	Malawi	Blantyre	Human	Blood
D36233	ERR023642	EBI	Msefula et al. (2012) in PLOSone	Unknown	Unknown	2006	Africa	Malawi	Blantyre	Human	Blood
D36435	ERR023638	EBI	Msefula et al. (2012) in PLOSone	Unknown	Unknown	2006	Africa	Malawi	Blantyre	Human	Blood
D36448	ERR023643	EBI	Msefula et al. (2012) in PLOSone	Unknown	Unknown	2006	Africa	Malawi	Blantyre	Human	Blood
D36457	ERR023639	EBI	Msefula et al. (2012) in PLOSone	Unknown	Unknown	2006	Africa	Malawi	Blantyre	Human	Blood
D36632	ERR023644	EBI	Msefula et al. (2012) in PLOSone	Unknown	Unknown	2006	Africa	Malawi	Blantyre	Human	Blood
D36807	ERR023640	EBI	Msefula et al. (2012) in PLOSone	Unknown	Unknown	2006	Africa	Malawi	Blantyre	Human	Blood
D37601	ERR023636	EBI	Msefula et al. (2012) in PLOSone	Unknown	Unknown	2006	Africa	Malawi	Blantyre	Human	Blood
D37712	ERR023634	EBI	Msefula et al. (2012) in PLOSone	Unknown	Unknown	2006	Africa	Malawi	Unknown	Human	Blood
5576	ERS004955	EBI	Okoro et al. (2012) in Nature Genetics	Unknown	Unknown	2005	Africa	Kenya	Unknown	Human	Faeces
5577	ERS004958	EBI	Okoro et al. (2012) in Nature Genetics	Unknown	Unknown	2004	Africa	Kenya	Unknown	Human	Blood
5579	ERS004962	EBI	Okoro et al. (2012) in Nature Genetics	Unknown	Unknown	2005	Africa	Kenya	Unknown	Human	Blood
5580	ERS004896	EBI	Okoro et al. (2012) in Nature Genetics	Unknown	Unknown	2004	Africa	Kenya	Unknown	Human	Blood
146U	ERS009045	EBI	Okoro et al. (2012) in Nature Genetics	Unknown	Unknown	2002	Africa	Uganda	Unknown	Human	Blood
14DRC	ERS009029	EBI	Okoro et al. (2012) in Nature Genetics	Unknown	Unknown	1988	Africa	Democratic Republic of Congo	Unknown	Human	Blood
1905U	ERS009036	EBI	Okoro et al. (2012) in Nature Genetics	Unknown	Unknown	1996	Africa	Uganda	Unknown	Human	Blood
198U	ERS009032	EBI	Okoro et al. (2012) in Nature Genetics	Unknown	Unknown	2002	Africa	Uganda	Unknown	Human	Blood
2017U	ERS004902	EBI	Okoro et al. (2012) in Nature Genetics	Unknown	Unknown	1996	Africa	Uganda	Unknown	Human	Blood
254DRC	ERS009040	EBI	Okoro et al. (2012) in Nature Genetics	Unknown	Unknown	1991	Africa	Democratic Republic of Congo	Unknown	Human	Blood
265DRC	ERS009034	EBI	Okoro et al. (2012) in Nature Genetics	Unknown	Unknown	1991	Africa	Democratic Republic of Congo	Unknown	Human	Blood
269DRC	ERS009048	EBI	Okoro et al. (2012) in Nature Genetics	Unknown	Unknown	1991	Africa	Democratic Republic of Congo	Unknown	Human	Blood
270DRC	ERS009046	EBI	Okoro et al. (2012) in Nature Genetics	Unknown	Unknown	1991	Africa	Democratic Republic of Congo	Unknown	Human	Blood
334U	ERS009044	EBI	Okoro et al. (2012) in Nature Genetics	Unknown	Unknown	2002	Africa	Uganda	Unknown	Human	Blood
356DRC	ERS004905	EBI	Okoro et al. (2012) in Nature Genetics	Unknown	Unknown	1991	Africa	Democratic Republic of Congo	Unknown	Human	Blood
373DRC	ERS009047	EBI	Okoro et al. (2012) in Nature Genetics	Unknown	Unknown	1991	Africa	Democratic Republic of Congo	Unknown	Human	Blood
415DRC	ERS009039	EBI	Okoro et al. (2012) in Nature Genetics	Unknown	Unknown	1992	Africa	Democratic Republic of Congo	Unknown	Human	Blood
5597B	ERS004898	EBI	Okoro et al. (2012) in Nature Genetics	Unknown	Unknown	2005	Africa	Kenya	Unknown	Human	Blood
5897U	ERS009037	EBI	Okoro et al. (2012) in Nature Genetics	Unknown	Unknown	1997	Africa	Uganda	Unknown	Human	Blood
666U	ERS004903	EBI	Okoro et al. (2012) in Nature Genetics	Unknown	Unknown	2002	Africa	Uganda	Unknown	Human	Blood
958U	ERS009035	EBI	Okoro et al. (2012) in Nature Genetics	Unknown	Unknown	2003	Africa	Uganda	Unknown	Human	Blood
A018	ERS007446	EBI	Okoro et al. (2012) in Nature Genetics	Unknown	Unknown	1997	Africa	Malawi	Unknown	Human	Blood
A082	ERS007447	EBI	Okoro et al. (2012) in Nature Genetics	Unknown	Unknown	1997	Africa	Malawi	Unknown	Human	Blood
A13198	ERS007457	EBI	Okoro et al. (2012) in Nature Genetics	Unknown	Unknown	2001	Africa	Malawi	Unknown	Human	Blood
A24910	ERS007464	EBI	Okoro et al. (2012) in Nature Genetics	Unknown	Unknown	2006	Africa	Malawi	Unknown	Human	Blood
A32751	ERS007465	EBI	Okoro et al. (2012) in Nature Genetics	Unknown	Unknown	2005	Africa	Malawi	Unknown	Human	Blood
A32773	ERS007466	EBI	Okoro et al. (2012) in Nature Genetics	Unknown	Unknown	2005	Africa	Malawi	Unknown	Human	Blood
A357	ERS007448	EBI	Okoro et al. (2012) in Nature Genetics	Unknown	Unknown	1998	Africa	Malawi	Unknown	Human	Blood
A3800	ERS007451	EBI	Okoro et al. (2012) in Nature Genetics	Unknown	Unknown	1999	Africa	Malawi	Unknown	Human	Blood
A38589	ERS007469	EBI	Okoro et al. (2012) in Nature Genetics	Unknown	Unknown	2005	Africa	Malawi	Unknown	Human	Blood
A38596	ERS007470	EBI	Okoro et al. (2012) in Nature Genetics	Unknown	Unknown	2005	Africa	Malawi	Unknown	Human	Blood
A39051	ERS007472	EBI	Okoro et al. (2012) in Nature Genetics	Unknown	Unknown	2002	Africa	Malawi	Unknown	Human	Blood
A39129	ERS007473	EBI	Okoro et al. (2012) in Nature Genetics	Unknown	Unknown	2006	Africa	Malawi	Unknown	Human	Blood
A39155	ERS007474	EBI	Okoro et al. (2012) in Nature Genetics	Unknown	Unknown	2006	Africa	Malawi	Unknown	Human	Blood
A4283	ERS007452	EBI	Okoro et al. (2012) in Nature Genetics	Unknown	Unknown	1999	Africa	Malawi	Unknown	Human	Blood
A4447	ERS007453	EBI	Okoro et al. (2012) in Nature Genetics	Unknown	Unknown	1999	Africa	Malawi	Unknown	Human	Blood
A680	ERS007450	EBI	Okoro et al. (2012) in Nature Genetics	Unknown	Unknown	1998	Africa	Malawi	Unknown	Human	Blood
C13184	ERS007471	EBI	Okoro et al. (2012) in Nature Genetics	Unknown	Unknown	2002	Africa	Malawi	Unknown	Human	Blood
C2110	ERS007454	EBI	Okoro et al. (2012) in Nature Genetics	Unknown	Unknown	2000	Africa	Malawi	Unknown	Human	CSF
C2167	ERS007455	EBI	Okoro et al. (2012) in Nature Genetics	Unknown	Unknown	2000	Africa	Malawi	Unknown	Human	CSF
C2364	ERS007456	EBI	Okoro et al. (2012) in Nature Genetics	Unknown	Unknown	2000	Africa	Malawi	Unknown	Human	CSF
D14916	ERS007461	EBI	Okoro et al. (2012) in Nature Genetics	Unknown	Unknown	2006	Africa	Malawi	Unknown	Human	Blood
D22889	ERS005403	EBI	Okoro et al. (2012) in Nature Genetics	Unknown	Unknown	2003	Africa	Malawi	Unknown	Human	Blood
D23769A	ERS007467	EBI	Okoro et al. (2012) in Nature Genetics	Unknown	Unknown	2003	Africa	Malawi	Unknown	Human	Blood
D25023	ERS004897	EBI	Okoro et al. (2012) in Nature Genetics	Unknown	Unknown	2004	Africa	Malawi	Unknown	Human	Blood
D25248	ERS004899	EBI	Okoro et al. (2012) in Nature Genetics	Unknown	Unknown	2004	Africa	Malawi	Unknown	Human	Blood
D25646	ERS004895	EBI	Okoro et al. (2012) in Nature Genetics	Unknown	Unknown	2004	Africa	Malawi	Unknown	Human	Blood
D25734	ERS004900	EBI	Okoro et al. (2012) in Nature Genetics	Unknown	Unknown	2004	Africa	Malawi	Unknown	Human	Blood
D26275	ERS023828	EBI	Okoro et al. (2012) in Nature Genetics	Unknown	Unknown	2004	Africa	Malawi	Unknown	Human	Blood
DT2B	ERS007580	EBI	Okoro et al. (2012) in Nature Genetics	Unknown	Unknown	2009	Europe	United Kingdom	Unknown	Human	Faeces
I3	ERS007483	EBI	Okoro et al. (2012) in Nature Genetics	Unknown	Unknown	2002	Africa	Mali	Unknown	Human	Blood
I32	ERS007484	EBI	Okoro et al. (2012) in Nature Genetics	Unknown	Unknown	2002	Africa	Mali	Unknown	Human	Blood
I45	ERS007485	EBI	Okoro et al. (2012) in Nature Genetics	Unknown	Unknown	2002	Africa	Mali	Unknown	Human	Blood
I7	ERS007486	EBI	Okoro et al. (2012) in Nature Genetics	Unknown	Unknown	2002	Africa	Mali	Unknown	Human	Blood
J17	ERS007480	EBI	Okoro et al. (2012) in Nature Genetics	Unknown	Unknown	2002	Africa	Mali	Unknown	Human	Blood
J20	ERS007482	EBI	Okoro et al. (2012) in Nature Genetics	Unknown	Unknown	2003	Africa	Mali	Unknown	Human	Blood
J27	ERS007481	EBI	Okoro et al. (2012) in Nature Genetics	Unknown	Unknown	2002	Africa	Mali	Unknown	Human	Blood
J3	ERS007479	EBI	Okoro et al. (2012) in Nature Genetics	Unknown	Unknown	2005	Africa	Mali	Unknown	Human	Blood
M1174516	ERS007629	EBI	Okoro et al. (2012) in Nature Genetics	Unknown	Unknown	2001	Africa	Mozambique	Unknown	Human	Blood
M1175849	ERS009051	EBI	Okoro et al. (2012) in Nature Genetics	Unknown	Unknown	2001	Africa	Mozambique	Unknown	Human	Blood
M1253289	ERS009022	EBI	Okoro et al. (2012) in Nature Genetics	Unknown	Unknown	2001	Africa	Mozambique	Unknown	Human	Faeces
M1605206	ERS007627	EBI	Okoro et al. (2012) in Nature Genetics	Unknown	Unknown	2002	Africa	Mozambique	Unknown	Human	Blood
M1776464	ERS007624	EBI	Okoro et al. (2012) in Nature Genetics	Unknown	Unknown	2002	Africa	Mozambique	Unknown	Human	Blood
M2815310	ERS009050	EBI	Okoro et al. (2012) in Nature Genetics	Unknown	Unknown	2004	Africa	Mozambique	Unknown	Human	Blood
M2907772	ERS007619	EBI	Okoro et al. (2012) in Nature Genetics	Unknown	Unknown	2003	Africa	Mozambique	Unknown	Human	Blood
P51	ERS007478	EBI	Okoro et al. (2012) in Nature Genetics	Unknown	Unknown	2006	Africa	Mali	Unknown	Human	Blood
P62	ERS007476	EBI	Okoro et al. (2012) in Nature Genetics	Unknown	Unknown	2005	Africa	Mali	Unknown	Human	Blood
P73	ERS007477	EBI	Okoro et al. (2012) in Nature Genetics	Unknown	Unknown	2005	Africa	Mali	Unknown	Human	Blood
P78	ERS007475	EBI	Okoro et al. (2012) in Nature Genetics	Unknown	Unknown	2005	Africa	Mali	Unknown	Human	Blood
PO1124	ERS009025	EBI	Okoro et al. (2012) in Nature Genetics	Unknown	Unknown	2010	Africa	Nigeria	Unknown	Human	Blood
PO1140	ERS009026	EBI	Okoro et al. (2012) in Nature Genetics	Unknown	Unknown	2010	Africa	Nigeria	Unknown	Human	Blood
PO1276	ERS009027	EBI	Okoro et al. (2012) in Nature Genetics	Unknown	Unknown	2010	Africa	Nigeria	Unknown	Human	Blood
PO609	ERS009024	EBI	Okoro et al. (2012) in Nature Genetics	Unknown	Unknown	2009	Africa	Nigeria	Unknown	Human	Blood
Q134A	ERS033111	EBI	Okoro et al. (2012) in Nature Genetics	Unknown	Unknown	2002	Africa	Malawi	Unknown	Human	Blood
Q134F9	ERS033123	EBI	Okoro et al. (2012) in Nature Genetics	Unknown	Unknown	2002	Africa	Malawi	Unknown	Human	Blood
Q175A	ERS033114	EBI	Okoro et al. (2012) in Nature Genetics	Unknown	Unknown	2002	Africa	Malawi	Unknown	Human	Blood
Q175F6	ERS033126	EBI	Okoro et al. (2012) in Nature Genetics	Unknown	Unknown	2003	Africa	Malawi	Unknown	Human	Blood
Q18A	ERS033110	EBI	Okoro et al. (2012) in Nature Genetics	Unknown	Unknown	2002	Africa	Malawi	Unknown	Human	Blood
Q18F3_S	ERS033124	EBI	Okoro et al. (2012) in Nature Genetics	Unknown	Unknown	2005	Africa	Malawi	Unknown	Human	Faeces
Q255A	ERS033115	EBI	Okoro et al. (2012) in Nature Genetics	Unknown	Unknown	2002	Africa	Malawi	Unknown	Human	Blood
Q255F4	ERS033127	EBI	Okoro et al. (2012) in Nature Genetics	Unknown	Unknown	2003	Africa	Malawi	Unknown	Human	Blood
Q258A	ERS033116	EBI	Okoro et al. (2012) in Nature Genetics	Unknown	Unknown	2002	Africa	Malawi	Unknown	Human	Blood
Q258F4	ERS033128	EBI	Okoro et al. (2012) in Nature Genetics	Unknown	Unknown	2003	Africa	Malawi	Unknown	Human	Blood
Q285A	ERS033117	EBI	Okoro et al. (2012) in Nature Genetics	Unknown	Unknown	2002	Africa	Malawi	Unknown	Human	Blood
Q285F5	ERS033129	EBI	Okoro et al. (2012) in Nature Genetics	Unknown	Unknown	2005	Africa	Malawi	Unknown	Human	Blood
Q303F5	ERS033130	EBI	Okoro et al. (2012) in Nature Genetics	Unknown	Unknown	2004	Africa	Malawi	Unknown	Human	Blood
Q340A	ERS033119	EBI	Okoro et al. (2012) in Nature Genetics	Unknown	Unknown	2002	Africa	Malawi	Unknown	Human	Blood
Q340F4	ERS033131	EBI	Okoro et al. (2012) in Nature Genetics	Unknown	Unknown	2004	Africa	Malawi	Unknown	Human	Blood
Q363A	ERS033120	EBI	Okoro et al. (2012) in Nature Genetics	Unknown	Unknown	2002	Africa	Malawi	Unknown	Human	Blood
Q363F3	ERS033132	EBI	Okoro et al. (2012) in Nature Genetics	Unknown	Unknown	2003	Africa	Malawi	Unknown	Human	Blood
Q367A	ERS033121	EBI	Okoro et al. (2012) in Nature Genetics	Unknown	Unknown	2002	Africa	Malawi	Unknown	Human	Blood
Q367F2	ERS033133	EBI	Okoro et al. (2012) in Nature Genetics	Unknown	Unknown	2003	Africa	Malawi	Unknown	Human	Blood
STM 232 68	SAL_EA4417AA	Enterobase	Tran-Dien et al. (2017) in The Lancet	Unknown	Unknown	1968	Europe	France	Unknown	Human	Unknown
STM 266 68	SAL_EA4319AA	Enterobase	Tran-Dien et al. (2017) in The Lancet	Unknown	Unknown	1968	Africa	Tunisia	Unknown	Unknown	Unknown
