# Supplementary material for: Salmonella identified in pigs in Kenya and Malawi reveals the potential for zoonotic transmission in emerging pork markets
Source: PLoS Negl Trop Dis. 2020 Nov 24;14(11):e0008796. doi: 10.1371/journal.pntd.0008796 (PMC7748489; doi:10.1371/journal.pntd.0008796)
Supplement: S4 Table — This table displays the metadata and accession numbers for all samples in this study. Figshare link: https://figshare.com/s/522fe3568eff05324bd6 (XLSX) [file pntd.0008796.s006.xlsx]

## Sheet: Sheet1
Strain	Location Information			Host Details				Typing		Antimicrobial Resistance Information									Sequencing	Accession Details
Barcode	Study Site	Pig Rearing	Slaughterslab	Multiple samples from one pig (Identical symbols denote same pig)	Estimated age (months)	Sex (male = m, f= female, mn= male neutered)	Sample origin (mesenteric lymph node= MLN/faece= F)	Serovar	Sequence Type	AMR Predicted Genotype	Phenotype	Pefloxacin	Ceftriaxone	Fosfomycin	Tetracycline	Co-trimoxazole	Ampicillin	Gentamycin	Passed QC?	SRA Study	SRA Accession
FD01853127	Malawi	Kaliza, Ngabu	Ngabu	Not applicable	9	mn	MLN	Concord	694	aph(3'')-Ib, aph(6)-Id, dfrA14, sul2	trimethoprim-sulfamethoxazole	S	S	S	S	R	S	S	Yes	PRJEB35182	SAMEA6146270
FD01543571	Busia	Motorbike	Opili, Ochude	Not applicable	Unknown	f	MLN	Hadar	3240	aph(3'')-Ib, aph(6)-Id, dfrA14, sul2, tet(A)	tetracycline, trimethoprim-sulfamethoxazole	S	S	S	R	R	S	S	Yes	PRJEB35183	SAMEA6141779
FD01844591	Nairobi	Unknown	Nairobi	Not applicable	Unknown	Unknown	F	Newport	Unknown	aph(3'')-Ib, aph(6)-Id, sul2	susceptible	S	S	S	S	S	S	S	Yes	PRJEB35184	SAMEA6142322
FD01844653	Nairobi	Unknown	Nairobi	✙	Unknown	f	F	Typhimurium	19	aph(3'')-Ib, aph(6)-Id, sul2, tet(A)	tetracycline	S	S	S	R	S	S	S	Yes	PRJEB35185	SAMEA6142346
FD01844598	Nairobi	Unknown	Nairobi	✙	Unknown	f	F	Typhimurium	19	aph(3'')-Ib, aph(6)-Id, sul2, tet(A)	tetracycline	S	S	S	R	S	S	S	Yes	PRJEB35186	SAMEA6142326
FD01844594	Nairobi	Kenyariri	Nairobi	✝	Unknown	m	MLN	Typhimurium	19	aph(3'')-Ib, aph(6)-Id, sul2, tet(A)	tetracycline	S	S	S	R	S	S	S	Yes	PRJEB35187	SAMEA6142325
FD01844614	Nairobi	Kenyariri	Nairobi	✝	Unknown	m	MLN	Typhimurium	19	aph(3'')-Ib, aph(6)-Id, sul2, tet(A)	tetracycline	S	S	S	R	S	S	S	Yes	PRJEB35188	SAMEA6142334
FD01844645	Nairobi	Gathiga	Nairobi	Not applicable	Unknown	f	F	Typhimurium	19	aph(3'')-Ib, aph(6)-Id, sul2, tet(A)	tetracycline, trimethoprim-sulfamethoxazole, ampicillin	S	S	S	R	R	R	S	Yes	PRJEB35189	SAMEA6142344
FD01876797	Busia	Khuyala, Matayso	Mundika	♓	8	f	MLN	Stanleyville	4291	blaTEM-1B, sul2	tetracycline, ampicillin	S	S	S	R	S	R	S	Yes	PRJEB35190	SAMEA6147600
FD01543534	Busia	Nasira	Mundika	Not applicable	3	f	F	Heidelberg	4290	fosA7	Susceptible	S	S	S	S	S	S	S	Yes	PRJEB35191	SAMEA6141754
FD01543565	Busia	Nasira	Mundika	Not applicable	Unknown	Unknown	F	Heidelberg	4290	fosA7	Susceptible	S	S	S	S	S	S	S	Yes	PRJEB35192	SAMEA6141777
FD01872668	Busia	Unknown	Unknown	Not applicable	Unknown	Unknown	MLN	Oranienburg	174	fosA7	Susceptible	S	S	S	S	S	S	S	Yes	PRJEB35193	SAMEA6146370
FD01844601	Busia	Nwamonge, Bumala	Bumala	Not applicable	Unknown	Unknown	MLN	Heidelberg	15	fosA7	Susceptible	S	S	S	S	S	S	S	Yes	PRJEB35194	SAMEA6142328
FD01543542	Busia	Kagina, Bujumba	Bumala	☍	18	f	F	Heidelberg	4292	fosA7	Susceptible	S	S	S	S	S	S	S	Yes	PRJEB35195	SAMEA6141760
FD01543563	Busia	Kagina, Bujumba	Bumala	☍	18	f	MLN	Heidelberg	4292	fosA7	Susceptible	S	S	S	S	S	S	S	Yes	PRJEB35196	SAMEA6141775
FD01543532	Busia	Bugenyi	Mundika	♉	6	m	MLN	Heidelberg	15	fosA7	Susceptible	S	S	S	S	S	S	S	Yes	PRJEB35197	SAMEA6141752
FD01849512	Busia	Unknown	Unknown	Not applicable	Unknown	Unknown	F	Heidelberg	15	fosA7	Susceptible	S	S	S	S	S	S	S	Yes	PRJEB35198	SAMEA6145178
FD01543540	Busia	Bumala	Bumala	Not applicable	Unknown	Unknown	MLN	Heidelberg	15	fosA7	Susceptible	S	S	S	S	S	S	S	Yes	PRJEB35199	SAMEA6141758
FD01543507	Nairobi	Wangige	Nairobi	Not applicable	Unknown	Unknown	F	Heidelberg	15	fosA7	Susceptible	S	S	S	S	S	S	S	Yes	PRJEB35200	SAMEA6141735
FD01876839	Nairobi	Homa Bay	Nairobi	☯	Unknown	Unknown	MLN	Heidelberg	15	fosA7	Susceptible	S	S	S	S	S	S	S	Yes	PRJEB35201	SAMEA6147619
FD01846502	Nairobi	Unknown	Nairobi	Not applicable	Unknown	Unknown	MLN	Heidelberg	15	fosA7	Susceptible	S	S	S	S	S	S	S	Yes	PRJEB35202	SAMEA6143326
FD01844605	Nairobi	Kabete	Nairobi	⚉	Unknown	m	F	Heidelberg	15	fosA7	Susceptible	S	S	S	S	S	S	S	Yes	PRJEB35203	SAMEA6142329
FD01543496	Nairobi	Kabete	Nairobi	📌	Unknown	Unknown	F	Heidelberg	15	fosA7	Susceptible	S	S	S	S	S	S	S	Yes	PRJEB35204	SAMEA6141729
FD01872725	Nairobi	Unknown	Nairobi	📌	Unknown	Unknown	F	Heidelberg	15	fosA7	Not Tested	U	U	U	U	U	U	U	Yes	PRJEB35205	SAMEA6146388
FD01543523	Nairobi	Homa Bay	Nairobi	⚇	Unknown	Unknown	F	Heidelberg	15	fosA7	Susceptible	S	S	S	S	S	S	S	Yes	PRJEB35206	SAMEA6141745
FD01543506	Nairobi	Unknown	Nairobi	Not applicable	Unknown	m	F	Typhimurium	19	gyrA (D87Y)	pefloxacin	R	S	S	S	S	S	S	Yes	PRJEB35207	SAMEA6141734
FD01844630	Nairobi	Unknown	Nairobi	Not applicable	Unknown	Unknown	F	Virchow	Unknown	tet(J)	Susceptible	S	S	S	S	S	S	S	Yes	PRJEB35208	SAMEA6142339
FD01844656	Busia	Mujuru	Mundika	♊	6	mn	MLN	Guildford	4288	None Detected	Not Tested	U	U	U	U	U	U	U	Yes	PRJEB35209	SAMEA6142348
FD01543576	Busia	Mujuru	Mundika	♊	6	mn	MLN	Guildford	4288	None Detected	Not Tested	U	U	U	U	U	U	U	Yes	PRJEB35210	SAMEA6141783
FD01849520	Busia	Unknown	Unknown	♊	6	mn	MLN	Hadar	3240	aph(3'')-Ib, aph(6)-Id, sul2, tet(A), dfrA14	Not Tested	U	U	U	U	U	U	U	Yes	PRJEB35211	SAMEA6145186
FD01543537	Busia	Khuyala, Matayso	Mundika	♓	8	f	MLN	Stanleyville	4291	None Detected	Not Tested	U	U	U	U	U	U	U	Yes	PRJEB35212	SAMEA6141756
FD01543573	Busia	Khungungu	Mundika	Not applicable	7	m	F	Guildford	4288	None Detected	Not Tested	U	U	U	U	U	U	U	Yes	PRJEB35213	SAMEA6141781
FD01844648	Busia	Khungungu	Mundika	Not applicable	12	f	MLN	Newport	46	None Detected	Not Tested	U	U	U	U	U	U	U	Yes	PRJEB35214	SAMEA6142345
FD01844664	Busia	Mudokomi, Mundika	Mundika	Not applicable	Unknown	Unknown	MLN	Newport	46	None Detected	Not Tested	U	U	U	U	U	U	U	Yes	PRJEB35215	SAMEA6142351
FD01543509	Busia	Siriba, Matayos	Bumala	⚲	9	mn	F	Newport	46	None Detected	Not Tested	U	U	U	U	U	U	U	Yes	PRJEB35216	SAMEA6141737
FD01844585	Busia	Siriba, Matayos	Bumala	⚲	9	mn	MLN	Newport	46	None Detected	Not Tested	U	U	U	U	U	U	U	Yes	PRJEB35217	SAMEA6142319
FD01543520	Busia	Siriba, Matayos	Bumala	⚲	9	mn	MLN	Newport	46	None Detected	Not Tested	U	U	U	U	U	U	U	Yes	PRJEB35218	SAMEA6141743
FD01543501	Busia	Siriba, Matayos	Bumala	⚲	9	mn	F	Johannesburg	Unknown	None Detected	Not Tested	U	U	U	U	U	U	U	No	NA	NA
FD01543529	Busia	Muramba	Bumala	♨	12	f	MLN	Newport	46	None Detected	Not Tested	U	U	U	U	U	U	U	Yes	PRJEB35220	SAMEA6141749
FD01875520	Busia	Motorbike	Morumba market	♨	12	f	MLN	Newport	46	None Detected	Not Tested	U	U	U	U	U	U	U	Yes	PRJEB35221	SAMEA6146952
FD01543516	Busia	Bumala	Bumala	☋	Unknown	m	MLN	Newport	46	None Detected	Not Tested	U	U	U	U	U	U	U	Yes	PRJEB35222	SAMEA6141741
FD01543553	Busia	Bumala	Bumala	☋	Unknown	m	MLN	Newport	46	None Detected	Not Tested	U	U	U	U	U	U	U	Yes	PRJEB35223	SAMEA6141768
FD01876795	Busia	Motorbike	Ikonzo	Not applicable	Unknown	f	MLN	Newport	46	None Detected	Not Tested	U	U	U	U	U	U	U	Yes	PRJEB35224	SAMEA6147599
FD01543526	Busia	Motorbike	Munonge	Not applicable	Unknown	Unknown	F	Newport	46	None Detected	Not Tested	U	U	U	U	U	U	U	No	NA	NA
FD01844672	Busia	Mundika	Mundika	♱	5	Unknown	MLN	Stanleyville	1986	None Detected	Not Tested	U	U	U	U	U	U	U	Yes	PRJEB35226	SAMEA6142353
FD01543545	Busia	Mundika	Mundika	♱	5	Unknown	MLN	Stanleyville	1986	None Detected	Not Tested	U	U	U	U	U	U	U	Yes	PRJEB35227	SAMEA6141762
FD01849560	Busia	Motorbike	Siteko, Mahenge	☩	14	f	MLN	Guildford	4288	None Detected	Not Tested	U	U	U	U	U	U	U	Yes	PRJEB35228	SAMEA6145223
FD01543508	Busia	Siteko	Mundika	☩	14	f	MLN	Guildford	4288	None Detected	Not Tested	U	U	U	U	U	U	U	Yes	PRJEB35229	SAMEA6141736
FD01543589	Busia	Kubringala, Mundika	Mundika	Not applicable	Unknown	Unknown	F	Guildford	4288	None Detected	Not Tested	U	U	U	U	U	U	U	Yes	PRJEB35230	SAMEA6141792
FD01844593	Busia	Eburiang, Sikulu	Mundika	☓	9	f	MLN	Fulica	1063	None Detected	Not Tested	U	U	U	U	U	U	U	Yes	PRJEB35231	SAMEA6142324
FD01543557	Busia	Eburiang, Sikulu	Mundika	☓	9	f	MLN	Fulica	1063	None Detected	Not Tested	U	U	U	U	U	U	U	Yes	PRJEB35232	SAMEA6141771
FD01844586	Busia	Unknown	Unknown	☥	12	f	F	Stanleyville	4291	None Detected	Not Tested	U	U	U	U	U	U	U	No	NA	NA
FD01543502	Busia	Motorbike	Sirisia, Bugengi	☥	12	f	F	Stanleyville	Unknown	None Detected	Not Tested	U	U	U	U	U	U	U	No	NA	NA
FD01543533	Busia	Sirisia, Bugengi	Mundika	☌	12	m	MLN	Fulica	1063	None Detected	Not Tested	U	U	U	U	U	U	U	Yes	PRJEB35235	SAMEA6141753
FD01543524	Busia	Sirisia, Bugengi	Mundika	☌	12	m	MLN	Fulica	Unknown	None Detected	Not Tested	U	U	U	U	U	U	U	No	NA	NA
FD01543588	Busia	Mudokomi, Mundika	Mundika	☿	10	m	MLN	Fulica	Unknown	None Detected	Not Tested	U	U	U	U	U	U	U	No	NA	NA
FD01543549	Busia	Mudokomi, Mundika	Mundika	☿	10	m	MLN	Fulica	1063	None Detected	Not Tested	U	U	U	U	U	U	U	Yes	PRJEB35238	SAMEA6141766
FD01543564	Busia	Mabunge, Nambale	Nambale	Not applicable	6	f	MLN	Fulica	1063	None Detected	Not Tested	U	U	U	U	U	U	U	Yes	PRJEB35239	SAMEA6141776
FD01876822	Busia	Unknown	Nasira	Not applicable	12	f	F	Hadar	3240	None Detected	Not Tested	U	U	U	U	U	U	U	Yes	PRJEB35240	SAMEA6147610
FD01543541	Busia	Mohuyu, Kisoko	Mugatsi	⚜	7	m	MLN	Offa	Unknown	None Detected	Not Tested	U	U	U	U	U	U	U	Yes	PRJEB35241	SAMEA6141759
FD01849488	Busia	Mohuyu, Kisoko	Mugatsi	⚜	7	m	MLN	Offa	Unknown	None Detected	Not Tested	U	U	U	U	U	U	U	Yes	PRJEB35242	SAMEA6145156
FD01543580	Busia	Mohuyu, Kisoko	Mugatsi	⚜	7	m	Unknown	Offa	Unknown	None Detected	Not Tested	U	U	U	U	U	U	U	Yes	PRJEB35243	SAMEA6141785
FD01876430	Busia	Unknown	Unknown	Not applicable	Unknown	Unknown	F	Unknown	Unknown	None Detected	Not Tested	U	U	U	U	U	U	U	No	NA	NA
FD01543556	Busia	Unknown	Unknown	Not applicable	Unknown	Unknown	MLN	Enteritidis	11	None Detected	Not Tested	U	U	U	U	U	U	U	Yes	PRJEB35245	SAMEA6141770
FD01543522	Busia	Buringala, Mundika	Mundika	☉	9	m	MLN	Newport	46	None Detected	Not Tested	U	U	U	U	U	U	U	Yes	PRJEB35246	SAMEA6141744
FD01543579	Busia	Buringala, Mundika	Mundika	☉	9	m	MLN	Newport	46	None Detected	Not Tested	U	U	U	U	U	U	U	Yes	PRJEB35247	SAMEA6141784
FD01543555	Busia	Buyende, Mundika	Unknown	♒	9	f	MLN	Uganda	684	None Detected	Not Tested	U	U	U	U	U	U	U	Yes	PRJEB35248	SAMEA6141769
FD01543548	Busia	Buyende, Mundika	Mundika	♒	9	f	MLN	Uganda	684	None Detected	Not Tested	U	U	U	U	U	U	U	Yes	PRJEB35249	SAMEA6141765
FD01543531	Busia	Mundika	Mundika	♆	5	m	F	Uganda	684	None Detected	Not Tested	U	U	U	U	U	U	U	Yes	PRJEB35250	SAMEA6141751
FD01543539	Busia	Mundika	Mundika	♆	5	m	F	Uganda	684	None Detected	Not Tested	U	U	U	U	U	U	U	Yes	PRJEB35251	SAMEA6141757
FD01844631	Busia	Bugenyi	Mundika	♉	6	m	F	Fulica	1063	None Detected	Not Tested	U	U	U	U	U	U	U	Yes	PRJEB35252	SAMEA6142340
FD01844639	Busia	Bugenyi	Mundika	♉	6	m	F	Fulica	1063	None Detected	Not Tested	U	U	U	U	U	U	U	Yes	PRJEB35253	SAMEA6142341
FD01875471	Busia	Unknown	Unknown	Not applicable	Unknown	Unknown	MLN	Bovismorbificans	142	None Detected	Not Tested	U	U	U	U	U	U	U	Yes	PRJEB35254	SAMEA6146932
FD01844624	Busia	Mundika	Mundika	Not applicable	6	m	F	Johannesburg	15	None Detected	Not Tested	U	U	U	U	U	U	U	No	NA	NA
FD01543527	Busia	Sikulu	Mundika	Not applicable	Unknown	Unknown	MLN	Aberdeen	4038	None Detected	Not Tested	U	U	U	U	U	U	U	Yes	PRJEB35256	SAMEA6141748
FD01543581	Busia	Funyula	Funyula	⚰	24	Unknown	F	Uganda	684	None Detected	Not Tested	U	U	U	U	U	U	U	Yes	PRJEB35257	SAMEA6141786
FD01875541	Busia	Motorbike	Funyula	⚰	24	Unknown	F	Uganda	684	None Detected	Not Tested	U	U	U	U	U	U	U	Yes	PRJEB35258	SAMEA6146960
FD01543517	Busia	Motorbike	Busende	Not applicable	12	f	F	Fulica	923	None Detected	Not Tested	U	U	U	U	U	U	U	No	NA	NA
FD01876821	Busia	Motorbike	Buyende, Mundika	Not applicable	12	m	F	Unknown	Unknown	None Detected	Not Tested	U	U	U	U	U	U	U	No	NA	NA
FD01875523	Busia	Lwanikha,	Nambale	⚐	Unknown	Unknown	MLN	Fulica	1063	None Detected	Not Tested	U	U	U	U	U	U	U	Yes	PRJEB35261	SAMEA6146953
FD01543582	Busia	Lwanikha,	Nambale	⚐	Unknown	Unknown	MLN	Fulica	1063	None Detected	Not Tested	U	U	U	U	U	U	U	Yes	PRJEB35262	SAMEA6141787
FD01875528	Busia	Unknown	Unknown	Not applicable	Unknown	Unknown	MLN	Unknown	Unknown	None Detected	Not Tested	U	U	U	U	U	U	U	No	NA	NA
FD01875500	Busia	Busibwabo	Mundika	☸	Unknown	Unknown	MLN	Bovismorbificans	142	None Detected	Not Tested	U	U	U	U	U	U	U	Yes	PRJEB35264	SAMEA6146945
FD01844663	Busia	Busibwabo	Mundika	☸	Unknown	Unknown	MLN	Bovismorbificans	142	None Detected	Not Tested	U	U	U	U	U	U	U	Yes	PRJEB35265	SAMEA6142350
FD01543536	Busia	Sirisia, Bugengi	Mundika	✛	Unknown	Unknown	MLN	Unknown	912	None Detected	Not Tested	U	U	U	U	U	U	U	Yes	PRJEB35266	SAMEA6141755
FD01844584	Busia	Sirisia, Bugengi	Mundika	✛	Unknown	Unknown	MLN	Unknown	912	None Detected	Not Tested	U	U	U	U	U	U	U	Yes	PRJEB35267	SAMEA6142318
FD01844671	Busia	Logingo, Matayos	Bumala	☘	Unknown	Unknown	F	Newport	166	None Detected	Not Tested	U	U	U	U	U	U	U	Yes	PRJEB35268	SAMEA6142352
FD01849575	Busia	Logingo, Matayos	Bumala	☘	Unknown	Unknown	F	Newport	166	None Detected	Not Tested	U	U	U	U	U	U	U	Yes	PRJEB35269	SAMEA6145236
FD01850241	Malawi	Unknown	Nchalo	Not applicable	18	m	F	Baildon	2166	None Detected	Not Tested	U	U	U	U	U	U	U	Yes	PRJEB35270	SAMEA6145275
FD01850242	Malawi	Unknown	Nchalo	Not applicable	12	f	MLN	Johannesburg	515	None Detected	Not Tested	U	U	U	U	U	U	U	Yes	PRJEB35271	SAMEA6145276
FD01850249	Malawi	Unknown	Nchalo	Not applicable	24	f	MLN	Unknown	Unknown	None Detected	Not Tested	U	U	U	U	U	U	U	No	NA	NA
FD01850239	Malawi	Saopa village, Ngabu	Ngabu	Not applicable	12	mn	MLN	Jangwani	3918	None Detected	Not Tested	U	U	U	U	U	U	U	Yes	PRJEB35273	SAMEA6145273
FD01853130	Malawi	Saopa, Ngabu	Ngabu	⚔	12	mn	MLN	Zanzibar	466	None Detected	Not Tested	U	U	U	U	U	U	U	Yes	PRJEB35274	SAMEA6146271
FD01848477	Malawi	Saopa, Ngabu	Ngabu	⚔	12	mn	MLN	Zanzibar	466	None Detected	Not Tested	U	U	U	U	U	U	U	Yes	PRJEB35275	SAMEA6144572
FD01853118	Malawi	Mangawa, Ngabu	Ngabu	Not applicable	24	mn	MLN	Jangwani	3918	None Detected	Not Tested	U	U	U	U	U	U	U	No	NA	NA
FD01850243	Malawi	Sigarette, Ngabu	Ngabu	⚱	24	f	MLN	Unknown	582	None Detected	Not Tested	U	U	U	U	U	U	U	No	NA	NA
FD01848482	Malawi	Sigarette, Ngabu	Ngabu	⚱	24	f	MLN	Fillmore	582	None Detected	Not Tested	U	U	U	U	U	U	U	Yes	PRJEB35278	SAMEA6144575
FD01850248	Malawi	Saopa, Ngabu	Ngabu	☬	12	f	F	Unknown	Unknown	None Detected	Not Tested	U	U	U	U	U	U	U	No	NA	NA
FD01850246	Malawi	Saopa, Ngabu	Ngabu	☬	12	f	F	Zanzibar	Unknown	None Detected	Not Tested	U	U	U	U	U	U	U	No	NA	NA
FD01848479	Malawi	Chimpanbana, Ngabu	Ngabu	Not applicable	24	f	MLN	Schwarzengrund	Unknown	None Detected	Not Tested	U	U	U	U	U	U	U	No	NA	NA
FD01848478	Malawi	Chingloma	Ngabu	Not applicable	24	f	MLN	Kottbus	212	None Detected	Not Tested	U	U	U	U	U	U	U	Yes	PRJEB35282	SAMEA6144573
FD01849544	Malawi	Nsangwe, Ngabu	Ngabu	Not applicable	12	m	F	Unknown	Unknown	None Detected	Not Tested	U	U	U	U	U	U	U	No	NA	NA
FD01850237	Malawi	Chingloma	Ngabu	Not applicable	24	f	MLN	Baildon	2166	None Detected	Not Tested	U	U	U	U	U	U	U	Yes	PRJEB35284	SAMEA6145272
FD01850105	Malawi	Unknown	Nchalo	Not applicable	36	f	MLN	Hull	Unknown	None Detected	Not Tested	U	U	U	U	U	U	U	Yes	PRJEB35285	SAMEA6145270
FD01853132	Malawi	Kulima, Ngabu	Ngabu	✧	36	f	MLN	Unknown	Unknown	None Detected	Not Tested	U	U	U	U	U	U	U	No	NA	NA
FD01850240	Malawi	Kulima, Ngabu	Ngabu	✧	48	f	MLN	Johannesburg	512	None Detected	Not Tested	U	U	U	U	U	U	U	Yes	PRJEB35287	SAMEA6145274
FD01848474	Malawi	Unknown	Chikwawa	☊	12	m	MLN	Jangwani	3918	None Detected	Not Tested	U	U	U	U	U	U	U	Yes	PRJEB35288	SAMEA6144570
FD01853117	Malawi	Unknown	Chikwawa	☊	12	m	MLN	Adabraka|Amsterdam|Bolombo|Cannstatt|Dessau|Florian|Jedburgh|Kouka|Llandoff|Macallen|Ochiogu|Regent|Rideau|Sambre|Senftenberg|Southbank|Suberu|Westhampton	Unknown	None Detected	Not Tested	U	U	U	U	U	U	U	No	NA	NA
FD01853120	Malawi	Ndakwera	Chikwawa	🂧	Unknown	f	MLN	Baildon	2166	None Detected	Not Tested	U	U	U	U	U	U	U	Yes	PRJEB35290	SAMEA6146268
FD01853128	Malawi	Ndakwera	Chikwawa	🂧	Unknown	f	MLN	Unknown	Unknown	None Detected	Not Tested	U	U	U	U	U	U	U	No	NA	NA
FD01876784	Malawi	Unknown	Chikwawa	⚘	18	f	MLN	II 1,4,12,27:e,n,x:e,n,x	Unknown	None Detected	Not Tested	U	U	U	U	U	U	U	Yes	PRJEB35292	SAMEA6147597
FD01850236	Malawi	Unknown	Chikwawa	⚘	18	f	MLN	II 1,4,12,27:e,n,x:e,n,x	Unknown	None Detected	Not Tested	U	U	U	U	U	U	U	Yes	PRJEB35293	SAMEA6145271
FD01853131	Malawi	Unknown	Chikwawa	☤	18	f	MLN	I 41:b:-	Unknown	None Detected	Not Tested	U	U	U	U	U	U	U	Yes	PRJEB35294	SAMEA6146272
FD01848476	Malawi	Unknown	Chikwawa	☤	18	f	MLN	I 41 :b:-	Unknown	None Detected	Not Tested	U	U	U	U	U	U	U	Yes	PRJEB35295	SAMEA6144571
FD01853113	Malawi	Unknown	Chikwawa	⚗	30	m	F	Amager	293	None Detected	Not Tested	U	U	U	U	U	U	U	Yes	PRJEB35296	SAMEA6146264
FD01846454	Malawi	Unknown	Chikwawa	⚗	30	m	MLN	Anatum	64	None Detected	Not Tested	U	U	U	U	U	U	U	Yes	PRJEB35297	SAMEA6143310
FD01848454	Malawi	Unknown	Chikwawa	Not applicable	24	f	MLN	Baildon	2166	None Detected	Not Tested	U	U	U	U	U	U	U	Yes	PRJEB35298	SAMEA6144569
FD01543546	Nairobi	Dandora	Nairobi	✦	Unknown	Unknown	MLN	Fulica	1063	None Detected	Not Tested	U	U	U	U	U	U	U	Yes	PRJEB35299	SAMEA6141763
FD01872734	Nairobi	Dandora	Nairobi	✦	Unknown	Unknown	MLN	Fulica	1063	None Detected	Not Tested	U	U	U	U	U	U	U	Yes	PRJEB35300	SAMEA6146391
FD01844616	Nairobi	Ruiru	Nairobi	Not applicable	Unknown	Unknown	F	Muenchen	Unknown	None Detected	Not Tested	U	U	U	U	U	U	U	Yes	PRJEB35301	SAMEA6142336
FD01543561	Nairobi	Githunguri	Nairobi	⚒	Unknown	Unknown	F	Muenchen	Unknown	None Detected	Not Tested	U	U	U	U	U	U	U	Yes	PRJEB35302	SAMEA6141773
FD01543499	Nairobi	Githunguri	Nairobi	⚒	Unknown	Unknown	F	Muenchen	Unknown	None Detected	Not Tested	U	U	U	U	U	U	U	Yes	PRJEB35303	SAMEA6141730
FD01844640	Nairobi	Kinoo	Nairobi	Not applicable	Unknown	m	F	Enteritidis	Unknown	None Detected	Not Tested	U	U	U	U	U	U	U	No	NA	NA
FD01872745	Nairobi	Lower Kabete	Nairobi	Not applicable	Unknown	Unknown	MLN	Unknown	Unknown	None Detected	Not Tested	U	U	U	U	U	U	U	No	NA	NA
FD01844613	Nairobi	Githiga	Nairobi	Not applicable	Unknown	m	MLN	Fulica	1063	None Detected	Not Tested	U	U	U	U	U	U	U	Yes	PRJEB35306	SAMEA6142333
FD01844673	Nairobi	Unknown	Nairobi	✙	Unknown	f	F	Hadar	3240	None Detected	Not Tested	U	U	U	U	U	U	U	Yes	PRJEB35307	SAMEA6142354
FD01875466	Nairobi	Banana	Nairobi	✚	Unknown	Unknown	MLN	Kiambu	309	None Detected	Not Tested	U	U	U	U	U	U	U	Yes	PRJEB35308	SAMEA6146929
FD01846461	Nairobi	Banana	Nairobi	✚	Unknown	Unknown	MLN	Kiambu	309	None Detected	Not Tested	U	U	U	U	U	U	U	Yes	PRJEB35309	SAMEA6143312
FD01844623	Nairobi	Kingero	Nairobi	⚕	Unknown	f	MLN	Braenderup	22	None Detected	Not Tested	U	U	U	U	U	U	U	Yes	PRJEB35310	SAMEA6142337
FD01872693	Nairobi	Kingero	Nairobi	⚕	Unknown	f	MLN	Braenderup	22	None Detected	Not Tested	U	U	U	U	U	U	U	Yes	PRJEB35311	SAMEA6146376
FD01876867	Nairobi	Kingero	Nairobi	⚕	Unknown	f	MLN	Braenderup	22	None Detected	Not Tested	U	U	U	U	U	U	U	Yes	PRJEB35312	SAMEA6147630
FD01844610	Nairobi	Kamango, Rusiggiti	Nairobi	Not applicable	Unknown	m	F	Typhimurium	313	None Detected	Not Tested	U	U	U	U	U	U	U	Yes	PRJEB35313	SAMEA6142332
FD01844641	Nairobi	Wangige	Nairobi	Not applicable	Unknown	Unknown	MLN	Typhimurium	313	None Detected	Not Tested	U	U	U	U	U	U	U	Yes	PRJEB35314	SAMEA6142343
FD01844592	Nairobi	Unknown	Nairobi	Not applicable	Unknown	Unknown	MLN	Fulica	1063	None Detected	Not Tested	U	U	U	U	U	U	U	Yes	PRJEB35315	SAMEA6142323
FD01543504	Nairobi	Wangigi	Nairobi	Not applicable	Unknown	m	F	Infantis	32	None Detected	Not Tested	U	U	U	U	U	U	U	Yes	PRJEB35316	SAMEA6141733
FD01543494	Nairobi	Unknown	Nairobi	Not applicable	Unknown	Unknown	MLN	Fulica	Unknown	None Detected	Not Tested	U	U	U	U	U	U	U	No	NA	NA
FD01844608	Nairobi	Homa Bay	Nairobi	☯	Unknown	Unknown	MLN	Heidelberg	Unknown	None Detected	Not Tested	U	U	U	U	U	U	U	No	NA	NA
FD01543562	Nairobi	Homa Bay	Nairobi	☮	Unknown	f	MLN	Fulica	1063	None Detected	Not Tested	U	U	U	U	U	U	U	Yes	PRJEB35319	SAMEA6141774
FD01844600	Nairobi	Homa Bay	Nairobi	☮	Unknown	f	MLN	Fulica	1063	None Detected	Not Tested	U	U	U	U	U	U	U	Yes	PRJEB35320	SAMEA6142327
FD01543515	Nairobi	Dandora	Nairobi	Not applicable	Unknown	m	F	II 42:r:-	1208	None Detected	Not Tested	U	U	U	U	U	U	U	Yes	PRJEB35321	SAMEA6141740
FD01875455	Nairobi	Ngong	Nairobi	⚙	Unknown	Unknown	F	Mbandaka	413	None Detected	Not Tested	U	U	U	U	U	U	U	Yes	PRJEB35322	SAMEA6146926
FD01876830	Nairobi	Ngong	Nairobi	⚙	Unknown	Unknown	F	Mbandaka	413	None Detected	Not Tested	U	U	U	U	U	U	U	Yes	PRJEB35323	SAMEA6147614
FD01844606	Nairobi	Unknown	Nairobi	Not applicable	Unknown	m	F	Heidelberg	Unknown	None Detected	Not Tested	U	U	U	U	U	U	U	No	NA	NA
FD01872737	Nairobi	Kabete	Nairobi	⚉	Unknown	m	F	Unknown	Unknown	None Detected	Not Tested	U	U	U	U	U	U	U	No	NA	NA
FD01844597	Nairobi	Unknown	Nairobi	Not applicable	Unknown	Unknown	MLN	Fulica	1063	None Detected	Not Tested	U	U	U	U	U	U	U	Yes	PRJEB35326	To be determined
FD01844590	Nairobi	Homa Bay	Nairobi	⚇	Unknown	Unknown	MLN	Virchow	16	None Detected	Not Tested	U	U	U	U	U	U	U	Yes	PRJEB35327	SAMEA6142321
FD01543587	Nairobi	Gatwiga	Nairobi	Not applicable	Unknown	Unknown	MLN	II 42:r:-	1208	None Detected	Not Tested	U	U	U	U	U	U	U	Yes	PRJEB35328	SAMEA6141790
FD01846469	Nairobi	Mwemuto	Nairobi	Not applicable	Unknown	f	MLN	Unknown	Unknown	None Detected	Not Tested	U	U	U	U	U	U	U	No	NA	NA
FD01844655	Nairobi	Unknown	Nairobi	Not applicable	Unknown	Unknown	MLN	Anatum	64	None Detected	Not Tested	U	U	U	U	U	U	U	Yes	PRJEB35330	SAMEA6142347
